# Supplementary material for: Exploration of Protease Resources in the Gut of Omnivorous Gryllotalpa orientalis (Orthoptera: Gryllotalpidae)
Source: Biology (Basel). 2024 Aug 23;13(9):650. doi: 10.3390/biology13090650 (PMC11428641; doi:10.3390/biology13090650)
Supplement: Supplementary file 1 [file biology-13-00650-s001.zip]

Archive with 1 entries (1 files):
- biology-3119607-supplementary.pdf
